# Supplementary material for: Development of a Promising 18F-Radiotracer for PET Imaging Legumain Activity In Vivo
Source: Pharmaceuticals (Basel). 2022 Apr 27;15(5):543. doi: 10.3390/ph15050543 (PMC9145320; doi:10.3390/ph15050543)
Supplement: Supplementary file 1 [file pharmaceuticals-15-00543-s001.zip]

Archive with 1 entries (1 files):
- pharmaceuticals-1608008-supplementary.pdf
